# Supplementary material for: Metabolic Rewiring toward Oxidative Phosphorylation Disrupts Intrinsic Resistance to Ferroptosis of the Colon Adenocarcinoma Cells
Source: Antioxidants (Basel). 2022 Dec 6;11(12):2412. doi: 10.3390/antiox11122412 (PMC9774558; doi:10.3390/antiox11122412)
Supplement: Supplementary file 1 [file antioxidants-11-02412-s001.zip]

Archive with 1 entries (1 files):
- antioxidants-2053170-supplementary.pdf
